# Supplementary material for: High contributions of sea ice derived carbon in polar bear (Ursus maritimus) tissue
Source: PLoS One. 2018 Jan 23;13(1):e0191631. doi: 10.1371/journal.pone.0191631 (PMC5780053; doi:10.1371/journal.pone.0191631)
Supplement: S1 Table — (XLSX) [file pone.0191631.s001.xlsx]

## Sheet: Sheet1
ID	POPULATION	Age	SEX	LAT	LONG	Month	Year	H-Print (%)	δ13C	δ15N	Bearded seal (%)	Beluga whale (%)	Harbour seal (%)	Harp seal (%)	Ringed seal (%)	Walrus (%)	c16.2w6	c16.2w4	c16.3w6	c16.3w4	c16.4w3	c16.4w1	c18.2w6	c18.3w6	c18.3w4	c18.3w3	c18.3w1	c18.4w3	c18.4w1	c20.1w9	c20.1w7	c20.2w6	c20.3w6	c20.4w6	c20.3w3	c20.4w3	c20.5w3	c22.1w11	c22.1w9	c22.1w7	c21.5w3	c22.4w6	c22.5w6	c22.4w3	c22.5w3	c22.6w3
L39315	BB	ADULT	F	72.46	-75.58	Mar	2014	1.70183	-18.38	22.22	8.55	35.75	0	8.42	43.89	3.39	0.0449935	0.129981	0.304955	0.074989	0.0299955	0.039994	1.10483	0.0699895	0.144979	0.259961	0.0299955	0.184973	0.054992	16.2226	1.44978	0.239964	0.129981	0.169975	0.0299955	0.179973	1.58476	3.96441	1.49478	0.19997	0.219967	0.13498	0.129981	0.0549915	7.42889	6.23906
L35455	BB	ADULT	F	72.42	-79.08	Dec	2012	7.81048	-19.19	20.36	13.94	6.03	4.44	13.13	62.47	0	0.0455374	0.109017	0.511856	0.00719733	0.0524134	0.0890876	1.119	0.150938	0.191862	0.299428	0.0480384	0.447252	0.211493	9.44358	0.861233	0.217296	0.130814	0.303624	0.0529375	0.349448	4.47265	2.65045	0.742366	0.140161	0.338711	0.0973959	0.106042	0.0557762	6.56602	8.81555
L39288	BB	SUBAD	F	70.28	-68.35	Oct	2013	8.39721	-20.66	18.77	8.4	31.18	6.57	9.35	43.51	1	0.035005	0.155023	0.33505	0.13502	0.035005	0.020003	1.10016	0.060009	0.165025	0.340051	0.0500075	0.180027	0.0850125	13.082	1.10517	0.255039	0.120018	0.20003	0.040006	0.290044	1.47022	2.52038	0.970146	0.120018	0.250038	0.100015	0.110017	0.06501	6.93104	8.6913
L35630	BB	SUBAD	M	72.3	-75.2	Apr	2013	9.00544	-19.82	19.12	32.87	30.66	0	1.73	32.84	1.91	0.0489134	0.158393	0.373319	0.00935763	0.03316	0.0503216	1.05425	0.121228	0.171826	0.228013	0.0414303	0.262258	0.0929719	11.3963	1.03637	0.286381	0.15286	0.365582	0.0519957	0.261853	2.52114	2.43906	0.944693	0.149054	0.316492	0.138156	0.139478	0.0576972	7.04838	9.07246
L35457	BB	ADULT	M	72.36	-77.54	Nov	2012	9.48694	-18.74	20.67	3.63	71.6	0	8.47	0	16.3	0.0224051	0.0758215	0.118456	0.0522721	0.0379965	0.0462573	0.86832	0.025544	0.181095	0.107529	0.0553716	0.0942712	0.0304637	22.5192	1.89815	0.32819	0.157401	0.171788	0.0200898	0.112909	1.00676	5.6655	2.43511	0.248246	0.138063	0.253413	0.161524	0.0708053	5.15305	2.28706
L35451	BB	ADULT	M	73.45	-80.9	Feb	2013	11.8797			23.74	49.71	2.93	6	13.63	4	0.027221	0.128319	0.321997	0.0118432	0.0438863	0.0533519	1.12234	0.0868318	0.166829	0.244865	0.0738591	0.16707	0.072979	11.9878	1.07667	0.240575	0.13313	0.184629	0.0388995	0.253788	1.14357	2.84503	0.92682	0.142849	0.27278	0.126166	0.137187	0.0840648	6.67147	7.26293
L39317	BB	ADULT	M	72.46	-75.58	Apr	2014	12.1957	-18.47	21.04	2.68	62.02	0	19.71	0	15.59	0.020001	0.105006	0.210011	0.085004	0.0100005	0.015001	1.12006	0.0500025	0.160008	0.220011	0.040002	0.100005	0.035002	20.566	2.0151	0.245013	0.125007	0.125006	0.020001	0.145008	0.425021	7.86539	2.44512	0.395021	0.210013	0.205015	0.155011	0.155013	4.97025	3.48518
L35453	BB	ADULT	M	72.43	-77.59	Dec	2012	12.842	-18.66	22.09	17.59	0.72	0	19	60.75	1.95	0.0515403	0.104316	0.437229	0.0111711	0.0419408	0.133562	1.28076	0.117053	0.171163	0.278221	0.0525513	0.450371	0.126227	12.8451	1.08475	0.240276	0.170427	0.302138	0.0351439	0.27711	4.4544	3.11047	0.981505	0.149975	0.343585	0.129428	0.144125	0.0652108	8.06074	9.5606
L35626	BB	ADULT	M	72.32	-75.28	Apr	2013	13.6284	-18.76	21.42	14.32	11.95	0	45.48	14.55	13.7	0.0311447	0.122942	0.305859	0.0498181	0.0110943	0.0411153	1.19791	0.098176	0.143068	0.246231	0.045115	0.192728	0.0337998	20.5748	1.80275	0.267815	0.134446	0.184747	0.173272	0.207841	0.964743	4.39917	1.59566	0.231377	0.274781	0.21213	0.147507	0.0691225	6.77104	6.64453
L35458	BB	SUBAD	M	72.43	-78.1	Feb	2013	17.9947	-19.47	20.8	14.7	14.63	4.09	27.45	37.9	1.23	0.0368243	0.122796	0.393871	0.00526229	0.0329657	0.0719591	1.23034	0.122993	0.135326	0.389876	0.0578713	0.508128	0.0870387	14.2274	1.20701	0.272435	0.154503	0.249119	0.0549728	0.317099	3.18584	3.69596	1.17534	0.165542	0.301812	0.0966651	0.112883	0.0648978	6.53341	9.05849
L35625	BB	ADULT	M	73.33	-80.56	May	2013	18.7593	-18.84	20.7	14.79	10.42	2.81	17.29	54.23	0.46	0.0504291	0.11927	0.443349	0.00964995	0.0410452	0.0893412	0.979965	0.128025	0.16968	0.25882	0.0528175	0.412669	0.146238	11.7029	1.08435	0.252159	0.120562	0.285904	0.0666792	0.301199	4.05508	2.78161	1.00883	0.157214	0.314488	0.094612	0.105224	0.0564909	6.4472	9.13102
L35450	BB	ADULT	M	72.45	-78.16	Dec	2012	24.7853	-18.95	21.13	14.47	38.95	0.01	25.32	18.56	2.69	0.0400495	0.115308	0.446081	0.0144956	0.0355526	0.102818	1.16314	0.0982158	0.148629	0.270595	0.0945905	0.293453	0.081488	16.0674	1.3687	0.221222	0.121184	0.194815	0.0363049	0.242006	1.69814	4.88108	1.37599	0.217632	0.32889	0.118553	0.13761	0.0831471	6.6296	7.80222
L35624	BB	ADULT	F	72.12	-74.2	Apr	2013	27.9789	-19.07	20.32	19.38	6.85	0	13.37	53.43	6.97	0.0351789	0.100817	0.417084	0.0114228	0.0232671	0.0688836	1.25246	0.114513	0.190107	0.283307	0.0467638	0.298943	0.11406	12.7791	1.17772	0.247509	0.188077	0.243149	0.0390009	0.282498	2.19343	2.57749	0.968633	0.143999	0.36082	0.128238	0.135159	0.0689407	8.24856	8.99662
L35459	BB	ADULT	M	72.42	-77.59	Dec	2012	53.4447	-19.23	19.94	17.49	19.68	0	22.14	25.82	14.88	0.0298408	0.122735	0.306406	0.0141153	0.0141431	0.0352788	1.12149	0.0696071	0.1625	0.282672	0.0421336	0.222765	0.0581276	15.121	1.38877	0.244939	0.178483	0.173411	0.038318	0.23927	1.30625	2.74415	1.15088	0.169162	0.311485	0.136836	0.155339	0.0816111	8.55246	8.22957
L35413	SHB	ADULT	M	55.4	-79.41	Feb	2013	37.1065	-19.54	19.77	44.05	0	35.03	4.08	14.65	2.19	0.0502337	0.395966	0.301802	0.0135989	0.0461829	0.0422412	2.21337	0.0400421	0.242558	0.692327	0.145452	0.470876	0.0903389	5.63001	1.05413	0.332135	0.116258	0.423244	0.100296	0.518845	2.67404	0.792367	0.346897	0.080884	0.409402	0.226885	0.2991	0.101404	6.54269	11.8118
L35414	SHB	ADULT	M	55.4	-79.34	Feb	2013	2.57049	-18.62	20.46	1.62	0	11.5	1.04	85.84	0	0.0659277	0.340148	0.416187	0.0168704	0.0782292	0.123859	1.96666	0.0480687	0.213406	0.699074	0.130969	0.702286	0.106584	7.76499	0.618822	0.276153	0.091661	0.306882	0.0776371	0.425186	4.63725	1.3905	0.393139	0.0846082	0.431893	0.130297	0.240639	0.0833738	7.09847	12.1903
L35415	SHB	ADULT	M	56.39	-78.16	Feb	2013	10.2115	-19.27	19.23	57.73	0	9	0.5	16.63	16.14	0.0405726	0.233199	0.43661	0	0.0296157	0.0315498	1.8388	0.077578	0.245141	0.542258	0.105941	0.260421	0.143167	4.64194	1.12851	0.310804	0.140728	0.343371	0.0828256	0.479465	2.58609	0.559623	0.277478	0.0735422	0.427604	0.248827	0.243094	0.0834873	7.33631	9.09213
L35416	SHB	ADULT	M	55.46	-79.25	Feb	2013	16.2314	-20.46	19.27	24	0	37.92	0	37.06	1.01	0.0498233	0.310635	0.344886	0.00827269	0.122127	0.0552133	1.9728	0.064824	0.258465	0.797518	0.135032	0.580468	0.197276	4.25593	0.562408	0.273574	0.106206	0.431374	0.085786	0.825529	3.33769	0.823497	0.262809	0.0652421	0.365514	0.172148	0.225673	0.0913848	5.85561	10.8759
L35417	SHB	ADULT	M	56.53	-79.45	Feb	2013	1.88082	-19.38	19.29	25	0	2.5	0.67	67.45	4.38	0.0541415	0.250072	0.425406	0.018939	0.0423674	0.0970262	1.89559	0.0708475	0.202931	0.647047	0.0987372	0.554157	0.113362	6.57896	0.878294	0.318575	0.143727	0.293401	0.0859709	0.411258	4.06065	1.30933	0.369228	0.0980285	0.453226	0.201949	0.294194	0.0962493	7.98874	11.9833
L35420	SHB	ADULT	M	55.51	-79.02	Feb	2013	8.83566	-20.22	18.79	3.5	0	4	0	90.62	1.88	0.0658564	0.183396	0.600444	0.00847594	0.0704033	0.13961	1.68206	0.102474	0.238302	0.613395	0.0790216	0.705304	0.238233	5.5179	0.528003	0.233302	0.121994	0.333437	0.0769284	0.482696	7.37691	1.00476	0.281539	0.0676739	0.460547	0.104129	0.169211	0.0770064	7.61147	11.029
L35421	SHB	SUBAD	M	56.51	-79.49	Feb	2013	9.21827	-19.58	17.99	23.18	0	4.5	10.25	59.7	2.36	0.0496714	0.190996	0.403693	0.0155538	0.0519957	0.0722509	2.15504	0.107894	0.195507	0.477776	0.10502	0.407622	0.0860615	8.01222	0.893633	0.300375	0.114842	0.278553	0.0737437	0.329193	2.9286	1.51104	0.512876	0.119694	0.399895	0.150132	0.228187	0.0929119	7.12901	10.2688
L35422	SHB	SUBAD	F	56.56	-79.42	Feb	2013	8.71723			3	0	3	0	93.69	0.31	0.0611097	0.181556	0.491411	0.00877589	0.0804118	0.111096	1.98082	0.136078	0.212927	0.523165	0.114919	0.669113	0.156241	6.14752	0.634689	0.245403	0.0993246	0.260757	0.0755584	0.440032	4.9984	1.12478	0.404666	0.0970363	0.457471	0.0834717	0.199039	0.0816471	6.54983	12.0245
L35423	SHB	ADULT	M	56.5	-79.33	Feb	2013	10.4937			35	0	9.5	0	53.56	1.94	0.0598883	0.22259	0.488901	0.00468834	0.0776021	0.114428	1.7412	0.147013	0.2112	0.506352	0.130759	0.513542	0.120987	5.1294	0.869252	0.296613	0.125392	0.444797	0.0781876	0.380001	5.28551	0.87183	0.304224	0.0819782	0.437684	0.173638	0.244245	0.0753185	6.91835	10.9768
L35424	SHB	ADULT	M	55.46	-79.56	Feb	2013	4.81129	-18.8	22.04	52	0	31	9.63	0	7.37	0.0329971	0.441705	0.229459	0.0175885	0.0258834	0.0285325	2.34824	0.0530554	0.295802	0.568303	0.224336	0.165724	0.0415652	6.38968	1.52525	0.399604	0.159251	0.291731	0.0924065	0.472074	0.720064	0.497669	0.370623	0.0930908	0.395134	0.342652	0.404992	0.138452	7.33251	10.6455
L35581	SHB	ADULT	M	56.47	-79.32	Feb	2013	8.31637	-19.75	18.37	30.11	0	7.5	0	59.98	2.41	0.0554302	0.269281	0.466916	0.0125731	0.0462714	0.0884662	1.81788	0.113346	0.242961	0.609983	0.110238	0.546014	0.169926	5.60574	0.763825	0.285895	0.10263	0.304071	0.102868	0.524968	4.58039	0.949217	0.297196	0.0884099	0.480324	0.162441	0.273622	0.0976716	7.05052	11.7933
L35584	SHB	ADULT	F	56.56	-79.55	Mar	2013	7.43023	-18.97	19.8	44.96	0	1	22.77	26.99	4.29	0.0379023	0.272258	0.289681	0.0598576	0.0149224	0.0314829	2.49206	0.0660672	0.22114	0.538737	0.112287	0.198646	0.0370955	10.0767	1.09867	0.333798	0.124476	0.212493	0.0971206	0.330507	1.13911	1.02259	0.500141	0.0863998	0.340026	0.196434	0.260211	0.0928021	7.77146	7.84938
L35585	SHB	SUBAD	M	55.37	-79.39	Feb	2013	49.4478	-20.04	19.3	57.2	0	15.5	2.5	22.49	2.31	0.0391708	0.379265	0.306273	0.0194694	0.0222581	0.0274558	2.45234	0.0627265	0.262559	0.811015	0.132552	0.338108	0.0922583	6.21021	0.896596	0.348197	0.148963	0.316699	0.100636	0.572959	2.0262	0.704587	0.323144	0.0787346	0.419591	0.218723	0.312448	0.117794	7.05148	11.6407
L35586	SHB	ADULT	M	56.57	-79.51	Feb	2013	23.3193	-21.04	13.63	0	0	4	0	96	0	0.080928	0.226306	0.608085	0.00816354	0.0862198	0.220714	1.61992	0.107211	0.186501	0.670095	0.0783877	0.93727	0.164174	4.99387	0.461121	0.252332	0.106916	0.308552	0.0767753	0.435364	8.20751	0.916465	0.261915	0.0652584	0.483751	0.0726721	0.176697	0.0728027	6.96911	12.6263
L35587	SHB	ADULT	M	56.57	-79.51	Feb	2013	3.49825	-19.78	19.62	49.47	0	0	30.36	9.66	10.51	0.0322625	0.217173	0.227189	0.0396784	0.0149584	0.0262159	3.62541	0.0726159	0.209207	0.43962	0.0825277	0.218344	0.0464535	10.7685	1.24024	0.435569	0.224666	0.190273	0.0687105	0.297617	1.31552	1.21898	0.678136	0.120245	0.347281	0.188227	0.304944	0.114664	8.64747	8.78823
L35588	SHB	ADULT	M	56.57	-79.4	Feb	2013	65.44	-20.53	19.51	29.84	0	3	57.16	0	10	0.0311248	0.206855	0.197962	0.0294673	0.0122975	0.0290986	1.33983	0.0646938	0.181201	0.362886	0.0696293	0.226557	0.0217623	16.4749	1.59785	0.289634	0.152226	0.147517	0.0510111	0.249732	0.626449	2.7042	1.45145	0.193113	0.294681	0.209302	0.232557	0.0851006	8.63544	8.41755
L35590	SHB	ADULT	M	55.35	-79.4	Feb	2013	0.982213			37.02	0	31.14	1	30.84	0	0.0409463	0.337965	0.328185	0.0101603	0.0273702	0.040366	2.10341	0.0941493	0.242406	0.733168	0.131109	0.401505	0.0902698	5.93088	0.638183	0.326094	0.114265	0.273386	0.178776	0.584734	2.30644	0.735251	0.302358	0.0763951	0.468058	0.190901	0.313999	0.10771	8.5417	14.8
L35599	SHB	SUBAD	M	56.57	-79.49	Mar	2013	7.55658	-19.11	19.07	13.48	0	7	0.56	75.17	3.79	0.0699542	0.207444	0.450659	0.00999993	0.0492957	0.112053	2.0176	0.119129	0.20768	0.571154	0.0683937	0.546552	0.105316	6.6028	0.685229	0.288904	0.168998	0.297358	0.085352	0.394745	3.46906	0.960683	0.372988	0.0950996	0.476507	0.142582	0.264503	0.105069	8.89089	12.2434
L39114	SHB	SUBAD	M	56.32	-79.13	Feb	2014	3.73913	-19.91	18.55	6.91	0	33.99	0	59.11	0	0.040004	0.260026	0.320032	0.060006	0.070007	0.040004	2.13021	0.070007	0.0550055	0.780078	0.10001	0.590059	0.140014	4.56546	0.610061	0.290029	0.090009	0.480048	0.090009	0.580058	4.29543	0.540054	0.250025	0.070007	0.450045	0.230023	0.325033	0.10001	7.87579	15.4715
L39115	SHB	ADULT	M	56.32	-79.13	Feb	2014	7.36636	-19.11	18.64	31.51	0	36.37	0	32.11	0	0.039994	0.279958	0.299955	0.059991	0.0699895	0.039994	2.11968	0.0849865	0.0599925	0.819877	0.109984	0.689897	0.149978	3.45448	0.959856	0.359946	0.099985	0.619907	0.104984	0.639904	4.48933	0.459931	0.239964	0.084988	0.499925	0.314952	0.409939	0.139979	6.92396	14.9628
L39116	SHB	ADULT	F	56.32	-79.13	Feb	2014	14.4718	-19.82	19.05	2.05	0	18.87	0	79.08	0	0.039998	0.189991	0.359982	0.059997	0.0499975	0.039998	2.45988	0.0899955	0.0449985	0.664968	0.0699965	0.539973	0.129994	6.08969	0.579971	0.279986	0.104996	0.304986	0.0899955	0.529974	3.28484	0.699965	0.334983	0.079996	0.424977	0.174989	0.284984	0.119993	8.86955	13.5193
L39121	SHB	ADULT	M	56.32	-79.13	Feb	2014	6.33523	-19.41	18.6	14.57	0	13.5	2.99	68.93	0	0.04	0.21	0.33	0.06	0.05	0.06	2.43	0.08	0.08	0.69	0.08	0.48	0.08	6.78	0.77	0.34	0.09	0.355001	0.08	0.34	3.12	1.02	0.44	0.1	0.43	0.225	0.339999	0.12	9.005	13.22
L39125	SHB	SUBAD	F	56.32	-79.13	Feb	2014	28.7873	-21.46	18.15	0	0	34.54	0	65.46	0	0.04	0.29	0.285001	0.07	0.07	0.05	2.67	0.07	0.0649985	1.03	0.12	0.71	0.1	5.715	0.635	0.31	0.08	0.355001	0.105001	0.515001	3.435	0.965	0.36	0.08	0.39	0.215001	0.355001	0.14	7.745	14.84
L39132	SHB	ADULT	F	56.32	-79.13	Feb	2014	37.3193	-19.29	19.52	7.54	0	12	10.05	70.4	0	0.040004	0.160016	0.350035	0.075008	0.050005	0.060006	2.25023	0.085008	0.04	0.550055	0.070007	0.470047	0.090009	7.9608	0.780078	0.30003	0.090009	0.310031	0.070007	0.350035	3.14031	1.17012	0.495049	0.10001	0.420041	0.20002	0.30503	0.110011	9.23592	12.9813
L39134	SHB	ADULT	M	56.32	-79.13	Mar	2014	1.93715	-20.13	19.75	23.84	0	16.79	0.5	58.61	0.25	0.0300015	0.170009	0.320016	0.0350015	0.040002	0.020001	2.92515	0.075004	0.060003	0.655033	0.080004	0.360018	0.100005	6.49532	0.755038	0.310016	0.120006	0.310016	0.080004	0.470024	2.43012	0.79004	0.38502	0.080004	0.430022	0.20001	0.300015	0.115006	8.74544	12.8306
L35426	WHB	SUBAD	F	62.1	-92.42	Nov	2012	49.1576	-19.08	19.61	58.85	0	27.13	0.44	13.12	0.47	0.0384164	0.304737	0.270854	0.00553599	0.0474453	0.0415605	2.78776	0.10833	0.190387	0.632079	0.130794	0.600193	0.120147	4.91143	0.980715	0.400914	0.180351	0.500326	0.107426	0.627172	3.53514	0.757788	0.336977	0.0811967	0.389492	0.179733	0.253297	0.10184	5.4217	12.5402
L35430	WHB	SUBAD	M	62.08	-92.5	Nov	2012	14.9886	-19.93	20.48	45.48	0	12.6	32.05	7.41	2.46	0.0310804	0.251881	0.20452	0.0359017	0.00855748	0.0174257	3.49024	0.0579732	0.193816	0.446893	0.0897513	0.170454	0.0124804	11.7845	1.33785	0.409961	0.177664	0.158252	0.0664277	0.258836	0.674076	1.68833	0.820385	0.150983	0.357433	0.190752	0.307334	0.101988	9.10172	9.78745
L35432	WHB	SUBAD	M	60.44	-94.27	Nov	2012	7.95837	-20.42	17.34	27.38	0	4.4	0	63.3	4.92	0.0309935	0.15916	0.310429	0.0101266	0.0266988	0.0250064	3.6939	0.120832	0.184334	0.568833	0.0679109	0.282132	0.0879146	6.54419	0.777074	0.344771	0.157134	0.232261	0.0744724	0.422754	2.07375	0.697483	0.381164	0.0652355	0.363505	0.108402	0.185076	0.0739744	6.94148	10.8571
L35433	WHB	ADULT	M	61.1	-94.14	Oct	2012	40.2872	-18.14	20.28	41.08	0.65	29.13	8.22	18.22	2.7	0.0374252	0.267031	0.301275	0.00382094	0.0434675	0.0226892	2.87845	0.103678	0.184953	0.512385	0.0878129	0.272832	0.0726395	6.74619	0.966369	0.358049	0.12387	0.284003	0.0916167	0.418856	1.73535	1.02724	0.432744	0.0858612	0.35941	0.164416	0.198319	0.08226	6.04852	9.31065
L35434	WHB	ADULT	M	61.08	-94.09	Oct	2012	3.71777	-19.14	20.91	56.61	0	15.99	10.96	14.16	2.28	0.0343427	0.195907	0.267565	0.00861241	0.028625	0.0281167	3.41792	0.107467	0.184719	0.487811	0.120133	0.244445	0.0393066	7.71937	1.25828	0.423106	0.140542	0.241972	0.0714962	0.326996	1.28895	0.893978	0.512819	0.106423	0.442123	0.212675	0.317871	0.0987682	8.70356	12.326
L35436	WHB	ADULT	M	60.51	-94.2	Nov	2012	16.0565	-20.1	18.78	42.54	0	29.52	19.48	8.47	0	0.0338627	0.258319	0.276772	0.0169035	0.0661539	0.0344109	2.60726	0.0753518	0.167531	0.432658	0.142517	0.255376	0.0789011	7.21967	0.867302	0.325819	0.122212	0.351802	0.0626734	0.388474	1.6096	2.24709	0.651783	0.124101	0.299421	0.231095	0.209615	0.0884338	5.48166	9.61853
L35437	WHB	ADULT	M	60.51	-94.2	Nov	2012	20.01	-19.79	20.47	24	11.55	1.65	22.58	32.39	7.83	0.043687	0.133983	0.38857	0.0143964	0.0357508	0.0405112	1.95866	0.118695	0.172442	0.299745	0.0672099	0.263549	0.0889248	10.7294	0.921576	0.282067	0.135159	0.260047	0.0368695	0.26657	2.1095	1.51456	0.709515	0.0981514	0.359376	0.127071	0.137195	0.0658138	7.56651	8.8267
L35439	WHB	ADULT	M	61.1	-94.12	Oct	2012	4.00189			66	0	20.11	7.24	5.03	1.62	0.0322332	0.252778	0.24315	0.0138111	0.0167979	0.0212239	3.07324	0.0714083	0.194458	0.549903	0.107778	0.253646	0.0460496	6.80391	1.09839	0.416271	0.139222	0.291057	0.146915	0.419999	1.46051	1.04004	0.482363	0.104061	0.432106	0.256457	0.30871	0.104576	8.45362	13.3352
L35440	WHB	ADULT	M	60.32	-94.31	Nov	2012	4.73799	-19.14	20.22	75.68	0	10.37	13.63	0	0.32	0.0363821	0.297393	0.253261	0.0245774	0.0334744	0.033912	2.79688	0.0815432	0.215151	0.526103	0.141425	0.32059	0.0460313	7.71269	1.66536	0.418366	0.129995	0.396811	0.0877927	0.40055	1.65506	1.60396	0.68272	0.174073	0.41127	0.276031	0.358299	0.117136	6.5591	11.2434
L35441	WHB	ADULT	M	61.1	-94.13	Oct	2012	3.71569	-19.1	19	48.94	0	38.06	3.38	9.02	0.6	0.0345799	0.306721	0.275138	0	0.0718238	0.0234838	2.81138	0.0565988	0.189782	0.612007	0.131297	0.365795	0.131009	4.91553	0.790171	0.33217	0.118843	0.407002	0.0741589	0.586232	2.22111	1.04347	0.345848	0.0681539	0.301002	0.181514	0.224072	0.0892975	4.43308	10.0115
L35444	WHB	ADULT	M	62.17	-92.05	Nov	2012	10.5099	-20.48	17.1	0.49	0	21.66	2.1	73.86	1.89	0.0329463	0.147345	0.231071	0.0170365	0.0492217	0.0573283	7.30766	0.0744116	0.138072	1.51296	0.0974799	0.308892	0.0525763	5.44327	0.688339	0.276175	0.12918	0.216533	0.0513137	0.238501	1.83162	0.9644	0.37385	0.0709049	0.250254	0.1393	0.171117	0.0593118	4.92201	7.07287
L35445	WHB	ADULT	M	62.53	-92.06	Nov	2012	5.47915	-19.15	20.33	44.69	0	5.2	29.1	15.76	5.26	0.0283737	0.187667	0.239686	0.0310554	0.00984842	0.017615	3.75088	0.0723237	0.189762	0.49522	0.0773426	0.177553	0.0235443	10.8309	1.26532	0.389919	0.180263	0.152308	0.0655102	0.283508	0.739197	1.70176	0.758846	0.141472	0.367802	0.15768	0.267101	0.0941476	8.23699	9.72766
L35448	WHB	ADULT	F	62.3	-91.36	Nov	2012	2.70524	-20.54	18.84	34.45	0	13.29	10.5	38.58	3.18	0.0287104	0.239511	0.260699	0.0346894	0.017453	0.0198631	3.29747	0.060374	0.190805	0.588369	0.100551	0.210961	0.0421876	8.43157	1.05758	0.379599	0.153832	0.189992	0.0754873	0.409063	1.28381	0.931098	0.506893	0.0853866	0.40142	0.155805	0.276675	0.0992505	8.35165	12.6669
L39023	WHB	ADULT	M	61.06	-94.03	Oct	2013	0.74123	-19.71	18.68	31.13	0	10.32	0	54.74	3.81	0.04	0.26	0.289999	0.175	0.0349995	0.0149995	3.24	0.09	0.2	0.55	0.0750005	0.255	0.09	5.81999	0.955	0.36	0.13	0.27	0.07	0.42	1.65	0.540001	0.365002	0.080002	0.430004	0.230006	0.305007	0.165009	7.245	11.18
L39044	WHB	SUBAD	M	62.48	-92.05	Nov	2013	23.2211	-18.62	20.03	3.75	6.65	0.99	1.28	86.02	1.31	0.039996	0.214978	0.374962	0.174982	0.074992	0.019998	2.53475	0.079992	0.174982	0.439956	0.074992	0.29997	0.114989	6.48435	0.69493	0.259973	0.114988	0.259974	0.049995	0.39496	2.14979	1.41986	0.459954	0.069993	0.269973	0.094991	0.134987	0.054994	5.16948	8.55414
L39046	WHB	ADULT	M	62.48	-92.05	Nov	2013	7.45291	-19.83	21.69	13.56	0	10.88	7.26	66.92	1.38	0.040002	0.285015	0.245013	0.175009	0.040002	0.0300015	3.03015	0.0700035	0.165009	0.605031	0.0850045	0.340017	0.0700035	6.99535	0.910046	0.320016	0.120006	0.290015	0.075004	0.39002	1.53008	1.29006	0.510026	0.0900045	0.285014	0.155008	0.220011	0.0900045	5.74029	10.4105
Bearded seal (mean)																	0.0489892	0.304997	0.311178	0.123549	0.0947669	0.158175	1.96011	0.170917	0.140415	0.450369	0.118957	0.867817	0.132472	3.26742	1.28012	0.496524	0.112753	1.02911	0.0792684	0.573618	8.6881	0.846319	0.301637	0.101425	0.440229	0.263142	0.228326	0.0793879	4.36451	10.2046
Beluga whale (mean)																	0.107799	0.167258	0.471458	0.147219	0.0856655	0.113668	1.44791	0.107002	0.0853705	0.293556	0.0352646	0.446927	0.125525	8.85778	0.650875	0.182728	0.0660226	0.251795	0.0337835	0.387333	3.46608	4.43223	0.823679	0.129233	0.151168	0.0469262	0.0673359	0.0428142	2.1617	4.61169
Harbour seal (mean)																	0.0693649	0.543692	0.189369	0.0768884	0.168079	0.0607451	1.95514	0.173261	0.0957561	0.935488	0.17585	1.59429	0.0447744	2.0208	0.489087	0.38283	0.0884726	0.937188	0.124965	0.730956	6.43061	0.263176	0.183161	0.0445117	0.306096	0.285965	0.237485	0.125807	4.78388	12.9839
Harp seal (mean)																	0.0542554	0.221078	0.556041	0.280109	0.0343866	0.51828	1.12875	0.0853084	0.123242	0.373226	0.0609123	0.955542	0.182259	14.396	0.942686	0.184978	0.0665326	0.246135	0.0427431	0.378337	5.88624	7.83932	1.42103	0.203095	0.404571	0.0669668	0.0820438	0.0885797	4.56091	8.52113
Narwhal (mean)																	0.0477833	0.174802	0.350935	0.0444219	0.11315	0.0455048	0.6795	0.0499717	0.102278	0.205876	0.0561345	0.1924	0.0972609	6.59627	0.548994	0.222087	0.0649649	0.304184	0.033948	0.217311	2.5847	3.15498	0.561738	0.0931334	0.0950852	0.0585117	0.0355472	0.023128	1.70108	2.92058
Ringed seal (mean)																	0.0592857	0.297551	0.427041	0.19102	0.097551	0.204796	1.92051	0.13949	0.101735	0.675102	0.107755	1.21959	0.0832653	4.55306	0.513265	0.269898	0.0668367	0.406633	0.08	0.475714	9.30316	1.35347	0.393878	0.0768367	0.373367	0.0753061	0.154082	0.0654082	5.70684	13.203
Walrus (mean)																	0.0735759	0.0863348	0.358486	0.0892658	0.0225835	0.213301	0.745777	0.122481	0.34165	0.240748	0.0594545	0.740853	0.33889	1.9797	5.0453	0.759941	0.274039	0.568193	0.0854308	0.769697	6.96483	0.0770651	0.160957	0.138789	0.811805	0.688859	0.130831	0.099171	6.88761	4.51082
